# Supplementary material for: Ginsenosides and Polysaccharides from Ginseng Co-Fermented with Multi-Enzyme-Coupling Probiotics Improve In Vivo Immunomodulatory Effects
Source: Nutrients. 2023 May 23;15(11):2434. doi: 10.3390/nu15112434 (PMC10254733; doi:10.3390/nu15112434)
Supplement: Supplementary file 1 [file nutrients-15-02434-s001.zip]

Archive with 1 entries (1 files):
- nutrients-2343570-supplementary.pdf
